# Supplementary material for: Natural variation of photosynthetic efficiency in Arabidopsis thaliana accessions under low temperature conditions
Source: Plant Cell Environ. 2020 Jun 28;43(8):2000–13. doi: 10.1111/pce.13811 (PMC7497054; doi:10.1111/pce.13811)
Supplement: Supplementary file 4 — TABLE S1. QTLs detected by association mapping in Arabidopsis thaliana HapMap population. To select QTL, associations with a –log(p) > 3 were selected that were present in 3 out of 6 time points in the 21°C treatments (control and recovery) and 11 out of 21 time points in the cold treatment. These regions were numbered consecutively according to their occurrence on the physical map (1 to 105, 90 and 94 respectively for the three conditions). A 60 kbp interval around the associated SNP was chosen for the selection of candidate genes, in case those intervals were overlapping they are listed as a single QTL (therefore QTLs can be larger than 60 kbp). For each condition, control, cold and recovery, and QTL the chromosome and start and end position in bp is given. [file PCE-43-2000-s004.xlsx]

## Sheet: Table S1
	Table S1: QTLs detected by association mapping in Arabidopsis thaliana HapMap population
	To select QTL that, associations with a –log(p) > 3 were selected that were present in 3 out of 6 time points in the 21°C treatments (control and recovery) and 11 out of 21 time points in the cold treatment. These regions were numbered consecutively according to their occurrence on the physical map (1 to 105, 90 and 94 respectively for the three conditions). A 60kBp interval around the associated…
			control				cold				recovery
			QTL	chr	begin	end	QTL	chr	begin	end	QTL	chr	begin	end
			1	1	1188864	1268179	1	1	843447	903447	1	1	387004	447004
			2	1	1555637	1615637	2	1	1543237	1668394	2	1	1165350	1248864
			3	1	3838956	3900865	3	1	3685396	3745396	3	1	1555637	1615637
			4	1	8401341	8461341	4	1	3947299	4007299	4	1	3270766	3330766
			5	1	8470548	8581355	5	1	4455003	4552424	5	1	3417162	3477162
			6	1	9758081	9818081	6	1	6833006	6893006	6	1	4709208	4769208
			7	1	11360511	11420960	7	1	8401341	8461341	7	1	5449561	5510306
			8	1	12889889	12969080	8	1	10478830	10538830	8	1	6073225	6151083
			9	1	18069389	18129389	9	1	10643625	10703625	9	1	6363214	6423214
			10	1	18526114	18586114	10	1	11360960	11420960	10	1	8470548	8530548
			11	1	20073694	20137022	11	1	21688490	21748490	11	1	9778270	9838270
			12	1	21090900	21150900	12	1	23414211	23474449	12	1	11360511	11420511
			13	1	23164831	23224831	13	1	23504229	23564229	13	1	11512381	11572381
			14	1	23339732	23413414	14	1	24448100	24508100	14	1	11873848	11933848
			15	1	23414449	23474449	15	1	25309151	25369151	15	1	12015768	12075768
			16	1	26532770	26594876	16	1	26382726	26442726	16	1	12889889	12949889
			17	1	26608983	26668983	17	1	26745549	26826097	17	1	15695996	15755996
			18	1	27507653	27572745	18	1	27875949	27935949	18	1	18069389	18129389
			19	1	29452383	29512447	19	1	28351596	28411596	19	1	19783394	19843394
			20	1	29665673	29726044	20	2	2284561	2344561	20	1	20073694	20137058
			21	2	259386	319386	21	2	4439974	4499974	21	1	21634448	21694448
			22	2	335178	405219	22	2	5213011	5273011	22	1	22531692	22591692
			23	2	2721233	2781233	23	2	5282239	5342239	23	1	23164831	23224831
			24	2	4439974	4499974	24	2	5519098	5579098	24	1	23339732	23407745
			25	2	4621005	4681005	25	2	8327400	8394375	25	1	23411824	23471824
			26	2	4931427	4991427	26	2	8924200	9016784	26	1	24160094	24220094
			27	2	8956784	9016784	27	2	9832653	9892653	27	1	26382726	26443960
			28	2	9832653	9892653	28	2	10601922	10661922	28	1	26532770	26592770
			29	2	10831138	10891138	29	2	10688978	10748978	29	1	29710751	29770751
			30	2	12718903	12778903	30	2	14415012	14475012	30	2	274085	334085
			31	2	13092505	13152505	31	2	15943525	16003525	31	2	344237	404237
			32	2	15462336	15522336	32	2	17139002	17250067	32	2	885672	945672
			33	2	15932364	16003525	33	2	17251739	17317675	33	2	1016572	1076572
			34	2	16181408	16241408	34	2	17368598	17441877	34	2	2284561	2344561
			35	2	17687762	17747762	35	3	50692	110692	35	2	4439974	4499974
			36	2	17946002	18012103	36	3	154947	246215	36	2	4931427	4991427
			37	3	628309	701945	37	3	945002	1005002	37	2	8956784	9016784
			38	3	820565	880565	38	3	1229305	1289305	38	2	9106028	9175255
			39	3	1286930	1346930	39	3	1305252	1365477	39	2	9832653	9892690
			40	3	1381778	1441778	40	3	1381778	1441778	40	2	11116981	11176981
			41	3	1810144	1870144	41	3	1721764	1781764	41	2	11490293	11550409
			42	3	3251845	3315782	42	3	1800386	1860386	42	2	12305827	12365827
			43	3	3347433	3425109	43	3	2306178	2366178	43	2	13092505	13152505
			44	3	6274855	6334855	44	3	3251845	3452477	44	2	15900491	16003525
			45	3	6650039	6710039	45	3	5153517	5213517	45	2	16181408	16242818
			46	3	7233805	7293805	46	3	7335161	7395161	46	2	17225338	17285338
			47	3	8085043	8145043	47	3	11599904	11659904	47	3	1381778	1441778
			48	3	10140781	10200781	48	3	12359744	12419744	48	3	3310606	3425109
			49	3	11808743	11868743	49	3	17445132	17505132	49	3	3560506	3620506
			50	3	11889392	11949392	50	3	19152837	19212837	50	3	5235393	5295393
			51	3	15043246	15103246	51	3	19245283	19305283	51	3	7233805	7293805
			52	3	16017063	16077063	52	3	19987016	20047094	52	3	7592162	7657022
			53	3	16643622	16728957	53	3	20498984	20558984	53	3	10140781	10200781
			54	3	16914144	16974144	54	3	21264072	21324072	54	3	10486187	10546187
			55	3	18195753	18255753	55	3	22908525	22968525	55	3	10867827	10927827
			56	3	19490277	19550277	56	4	451062	511062	56	3	15665766	15725766
			57	3	19999622	20059622	57	4	2038444	2098444	57	3	16017063	16077063
			58	3	21264072	21324072	58	4	5738929	5798929	58	3	16914144	16974144
			59	4	118257	178257	59	4	7298256	7358256	59	3	19490277	19550277
			60	4	510337	570337	60	4	12402230	12473223	60	3	20078520	20138520
			61	4	856368	916368	61	4	12632706	12692706	61	3	20748533	20824651
			62	4	946471	1006471	62	4	15039695	15099695	62	3	21259103	21326534
			63	4	1906613	1966613	63	4	17219331	17279589	63	3	21652426	21712426
			64	4	2010822	2070822	64	4	18430442	18490442	64	3	22695382	22755466
			65	4	2071467	2131467	65	5	483637	557216	65	4	510337	570337
			66	4	5285586	5345586	66	5	582529	642529	66	4	4432936	4492936
			67	4	5703659	5763659	67	5	668554	728554	67	4	5285586	5345586
			68	4	6930724	6990724	68	5	829710	891430	68	4	6930724	7021530
			69	4	7529733	7589733	69	5	2312762	2372762	69	4	9244115	9304115
			70	4	9227547	9287547	70	5	3935304	4054995	70	4	12747880	12807880
			71	4	10356003	10416113	71	5	4188274	4248274	71	4	13301090	13361090
			72	4	10827092	10887630	72	5	5016869	5076869	72	4	16709963	16769963
			73	4	11829519	11889519	73	5	6618090	6693561	73	4	17167097	17266526
			74	4	12056807	12116807	74	5	7533094	7593361	74	5	483637	543637
			75	4	12142641	12203638	75	5	7708620	7768651	75	5	3454389	3514389
			76	4	12747880	12807880	76	5	7832337	7928137	76	5	8006084	8141325
			77	4	16941865	17001865	77	5	8006084	8101371	77	5	8426441	8486441
			78	5	3434619	3514389	78	5	9633017	9693017	78	5	8525384	8585384
			79	5	3520053	3580053	79	5	12551272	12611272	79	5	9840361	9909411
			80	5	3828016	3888016	80	5	15325329	15385329	80	5	10764557	10826808
			81	5	4682806	4742806	81	5	16772660	16834319	81	5	17536495	17596495
			82	5	5337316	5397316	82	5	18022128	18082128	82	5	17939981	18005307
			83	5	6331460	6391460	83	5	20294993	20357154	83	5	18073903	18133903
			84	5	6458186	6544920	84	5	20791637	20931036	84	5	18782710	18842710
			85	5	7358131	7430618	85	5	21494212	21554212	85	5	20194202	20254202
			86	5	7533094	7593094	86	5	21686505	21746505	86	5	21715461	21775461
			87	5	8001415	8256006	87	5	22290806	22350806	87	5	21993402	22053402
			88	5	8426441	8497471	88	5	23401501	23461501	88	5	22530516	22590516
			89	5	8545016	8605016	89	5	25652256	25712256	89	5	23776945	23836945
			90	5	9723210	9783210	90	5	25946943	26006943	90	5	23848592	23944609
			91	5	9840361	9908620					91	5	24681180	24741180
			92	5	10802268	10862268					92	5	25175580	25243907
			93	5	12067554	12127554					93	5	25652256	25712256
			94	5	12551272	12611272					94	5	25946943	26006943
			95	5	15427427	15487427
			96	5	15994196	16064586
			97	5	16773519	16833519
			98	5	17654460	17714460
			99	5	18079203	18139203
			100	5	20296923	20357154
			101	5	21654600	21714600
			102	5	22530516	22605359
			103	5	23884609	23944609
			104	5	25175580	25239538
			105	5	25311145	25371145
