# Supplementary material for: Natural variation of photosynthetic efficiency in Arabidopsis thaliana accessions under low temperature conditions
Source: Plant Cell Environ. 2020 Jun 28;43(8):2000–13. doi: 10.1111/pce.13811 (PMC7497054; doi:10.1111/pce.13811)
Supplement: Supplementary file 5 — TABLE S2. The list of 31 analysed mutants for cold‐specific QTLs and their ΦPSII compared to the wild type. All mutants that were assessed for their ΦPSII‐response to low temperature. They are listed with the gene and mutant name, the left border and right border primer that was used for verification of the mutation, the insert location according to the TAIR webpage (https://www.arabidopsis.org), gene function according to TAIR, the number of the cold specific QTL and the respective genetic background accession of the mutant. For each mutant and time point the difference in ΦPSII between the mutant and the wild type is given in percent and the p‐value for the difference. The mutant N654830 was not genotyped, it was ordered as homozygote mutant. The primers were designed with the help of the webtool OligoCalc (http://biotools.nubic.northwestern.edu/OligoCalc.html) or directly with the primer design tool from SALK (http://signal.salk.edu/tdnaprimers.2.html). The primers LBb1.3 or o2588 were used for the verification of the T‐DNA insert of the SALK‐ or Gabi‐Kat lines, respectively. [file PCE-43-2000-s005.xlsx]

## Sheet: Table S2
	Table S2 List of 31 analysed mutants for cold-specific QTLs and their ΦPSII compared to the wild type
	All mutants that were assessed for their ΦPSII-response to low temperature. They are listed with the gene and mutant name, the left border and right border primer that was used for verification of the mutation, the insert location according to the TAIR webpage (https://www.arabidopsis.org), gene function according to TAIR, the number of the cold specific QTL and the respective genetic background …
	The primers were designed with the help of the webtool OligoCalc (http://biotools.nubic.northwestern.edu/OligoCalc.html) or directly with the primer design tool from SALK (http://signal.salk.edu/tdnaprimers.2.html). The primers LBb1.3 or o2588 were used for the verification of the T-DNA insert of the SALK- or Gabi-Kat lines, respectively.
												Difference of ФPSII compared to WT per time point																																	significance of difference (p-value of ttest) in ФPSII per time point
			Genotype	Gene	Cold QTL #	Chromosome	Background	LB primer	RB primer	T-DNA location	description and/or keywords from TAIR (www.arabidopsis.org)	D12_12h	D12_17h	D12_19h	D13_12h	D13_17h	D13_19h	D14_12h	D14_17h	D14_19h	D15_12h	D15_17h	D15_19h	D16_12h	D16_17h	D16_19h	D17_12h	D17_17h	D17_19h	D18_12h	D18_17h	D18_19h	D19_12h	D19_17h	D19_19h	D20_12h	D20_17h	D20_19h	D21_12h	D21_17h	D21_19h	D22_12h	D22_17h	D22_19h	D12_12h	D12_17h	D12_19h	D13_12h	D13_17h
			N661899	AT1G03475	1	1	Col-0	CTGTGAAGCAGGGTTTTCTTG	GGGAGAGATTCATTACCGAGC	exon	biosynthetic pathway of chlorophyll and heme	0.0215247	-0.288343	0.132179	-0.280127	0.1137	0.888219	1.35745	2.2372	1.92495	3.91471	2.15128	2.76709	2.91044	2.41169	2.50077	3.06782	2.33723	2.48011	2.0268	2.18823	1.99383	2.64057	2.77208	2.04329	2.03798	2.29226	1.58522	-0.553792	-0.36191	-0.828865	0.159618	0.0403283	-0.0756692	0.985874	0.822652	0.91015	0.764802	0.920654
			N684535	AT1G03495	1	1	Col-0	CTGATAGCCTTGAGACGATGC	GTGAGGAGGAGGTAACTTGGG	exon	HXXXD-type acyl-transferase family protein	0.211867	0.305836	-0.707853	-0.661561	-0.731148	-0.531873	0.0306879	1.00324	0.220068	0.202724	-0.133143	-0.0115098	-0.0250146	0.534058	1.36486	1.11558	1.35342	1.77299	1.84701	1.41213	1.84336	0.973164	2.36518	2.34969	1.0068	1.39277	1.36828	0.0906399	-0.120844	-1.18195	-1.05617	-0.683361	-1.07106	0.851302	0.781629	0.48507	0.480642	0.444432
			N653579	AT1G03600	1	1	Col-0	ACGAAAGGATAGGTTGGTTGG	GCTTTTCCGAGAAGAGCTTTC	exon	PSB27, chloroplast lumen localized protein that is involved in adaptation to changes in light intensity.	19.9966	21.3993	21.379	16.8208	18.6227	19.162	23.9663	34.7964	39.3281	38.4072	43.6825	46.2543	51.9639	51.9951	54.7721	54.255	58.3247	59.592	62.4943	61.5317	63.7075	63.9159	64.218	65.0248	64.8032	NA	65.8743	65.2581	49.2809	37.0961	26.5877	25.8138	23.9898	1.53421e-67	3.92109e-69	9.10445e-70	2.66575e-65	1.52e-54
			N654830	AT1G03600	1	1	Col-0	NA	NA	promoter	PSB27, chloroplast lumen localized protein that is involved in adaptation to changes in light intensity.	0.625233	1.34498	1.47623	0.751288	1.29224	2.30214	1.43403	3.47212	3.42336	6.13531	4.42339	5.33777	5.55204	6.58487	6.8239	5.83359	5.78738	5.9042	6.01967	5.95183	6.04156	6.56886	6.21347	5.76013	6.11209	5.53286	5.57234	2.03945	1.42463	0.902686	0.556469	0.488057	-0.325908	0.596275	0.27207	0.189281	0.452307	0.23438
			N691555	AT1G70060	16	1	Col-0	TGGTTGGAGGAAGTAGTGCAC	GGCTTGATCTGACATTTCAGC	coding_region	drought vernalization	0.852231	0.445721	1.91402	-0.213101	1.03024	1.53343	2.73357	4.49698	4.43754	5.88143	4.26403	4.59786	4.71275	5.05854	5.83736	5.63098	6.43249	5.9725	6.33532	5.4619	5.78676	5.93769	6.75929	5.90568	5.76748	6.1429	5.69965	2.85878	3.0428	1.4421	0.725705	1.07584	0.80135	0.442042	0.66082	0.0826966	0.789988	0.258871
			N655046	AT1G74190	18	1	Col-0	GATGAACTCCGGAATCTTTCC	TCGAACAAATTAACTGGGACG	coding_region	receptor like protein 15	-0.177651	0.729488	0.804205	-0.479002	0.0176639	1.15901	2.53843	4.28356	3.75077	5.66256	4.68166	5.35603	4.64263	5.12214	5.198	5.32578	5.37851	5.93132	5.52877	4.93602	4.7505	5.81027	5.09623	5.02298	5.21167	5.83233	5.22171	2.16609	1.96463	0.882137	-0.0967606	0.228527	0.0140588	0.872224	0.490827	0.390624	0.559508	0.985006
			N667185	AT2G25180	29	2	Col-0	TTGCACATCCCACTTTCTCTC	ATGCAGCTCAACAGTCCAAAC	intron	chlorophyll, stress	-0.205871	-0.283281	-0.11103	-0.831421	0.067452	-0.165913	-0.879407	0.105897	0.535088	-0.152768	-0.340216	-0.951286	-0.824454	-0.197763	-1.20207	-1.18526	-1.83667	-1.25084	-1.10431	-1.15662	-2.44332	-0.739457	-1.02512	-1.39068	-1.90134	-2.19521	-2.5751	-1.81209	-1.71274	-1.58887	-0.567943	-1.62957	-1.49902	0.824959	0.778369	0.900581	0.294636	0.93578
			N6978	AT2G25180	29	2	Col-0	TTCTGGGTCTGTTGAAAAACG	GATGACTGGCCACATTTTCTC	exon	chlorophyll, stress	0.947679	1.51834	1.84224	0.720035	1.05126	1.87594	2.86176	4.25551	4.12463	5.44356	4.49891	6.08174	4.63683	5.29589	6.0399	5.02917	6.16274	6.13472	4.46174	5.18435	5.0744	5.13814	5.38108	4.97524	3.88258	4.29337	3.64267	1.68054	1.12851	-0.0990753	0.840082	0.733045	0.0171341	0.405143	0.200009	0.14818	0.402349	0.309649
			N666149	AT2G41190	32	2	Col-0	TGCAGAAACCATAAGCAACTG	AAACGGACATTTTGTGCTCAG	intron	Transmembrane amino acid transporter family protein	-0.153803	-0.485514	-0.0918296	-0.796497	0.129189	0.190522	-0.0772613	0.338542	-0.399354	0.0914876	-0.78803	-0.267107	0.0213835	-0.0474016	0.4202	-0.0385373	0.0995508	1.19444	1.12884	1.00761	0.200195	0.776824	0.919858	0.360273	-0.142854	0.0880517	-0.47448	0.225996	0.0516226	-1.11706	-0.583442	-0.93983	-1.27306	0.882538	0.664786	0.920883	0.373153	0.870995
			N565639	AT3G01180	35	3	Col-0	GGCCACCTTATATCTCTTCCG	AGATTGCTGAAAGGAGGAAGC	coding_region	starch synthase	-2.84116	-2.65985	-2.14463	-2.53753	-2.53143	-2.61013	-6.2583	-6.35751	-6.98886	-6.94858	-7.6546	-7.42547	-8.28415	-5.53242	-5.92141	-6.48175	-5.66139	-5.4334	-5.58715	-5.00706	-5.45303	-3.86847	-4.1605	-4.34986	-2.66724	-3.77452	-3.4154	-0.97441	-1.10756	-1.20807	-1.57815	-1.94315	-1.14245	0.111672	0.0520282	0.224077	0.130818	0.181275
			N1001708	AT3G01190	35	3	Col-4	CTAAAGGTCGTCCCAGGATTC	AAGGCGGCTCTAGAAAAAGTG	coding_region	oxidative stress response	0.507279	0.933454	1.4194	1.32001	1.21168	1.42864	3.41033	2.61855	3.28134	4.35726	3.20122	3.64776	4.44098	3.85088	3.69874	3.25764	3.44649	2.97416	3.81824	3.39804	3.53162	3.4814	2.59157	3.66742	3.75404	3.29303	2.70581	2.19182	1.86592	1.64175	0.165957	0.831852	0.752	0.562597	0.325918	0.135614	0.109498	0.140975
			N564218	AT3G01220	35	3	Col-0	TTAGCTTAAGTAATTTTTGAAAATCTTG	CAACAGTCAAGATCAGCTCCC	exon	homeobox protein involved in auxin	-3.1111	-3.44816	-3.33148	-3.44406	-3.80507	-4.01808	-6.64722	-8.55911	-8.02406	-8.82226	-9.09119	-9.22651	-10.5702	-7.9891	-8.06667	-8.80522	-7.62862	-7.17046	-6.97514	-6.03861	-6.36672	-5.68055	-6.08606	-5.35147	-4.06157	-5.45856	-4.59221	-4.43095	-3.05525	-2.47609	-1.9672	-2.75083	-1.66086	0.0857629	0.0156537	0.0771055	0.0497184	0.0569124
			N475514	AT3G01500	36	3	Col-0	AACGTACGTAGGATCCACGTG	AAAGTCCAGAACGTGTGATGG	exon	SA binding, involved in stomata movement	-2.57635	-2.35175	-1.85741	-1.52271	-2.05871	-2.70825	-5.75338	-5.63999	-7.11184	-4.20082	-5.26823	-5.87965	-6.34171	-3.9569	-4.06043	-5.00464	-4.21348	-4.04224	-4.04012	-3.50621	-3.75417	-3.38491	-3.20181	-2.9118	-1.69811	-2.65273	-2.22043	-2.21525	-2.24107	-1.9246	-0.316604	-0.76902	0.0700648	0.139189	0.0759654	0.278997	0.33709	0.255884
			N606570	AT3G01500	36	3	Col-0	CTTCGTGGTCCGTAACATAGC	ATCGGGTAAGGCTTCAAAGAG	exon	SA binding, involved in stomata movement	-2.6321	-2.68086	-1.96249	-2.6756	-2.53838	-2.81338	-8.79895	-9.28531	-10.3358	-9.76155	-10.4664	-10.0294	-11.231	-8.70156	-8.73557	-9.11082	-9.1024	-9.13422	-8.44599	-8.44138	-8.5499	-8.51943	-7.80525	-7.34654	-6.51801	-6.78297	-6.4954	-2.72663	-2.56804	-1.96007	-1.52359	-2.1972	-1.10839	0.128462	0.0422097	0.255131	0.107439	0.166568
			N851044	AT3G51910	51	3	Col-2	TGGAGGGTTTACACGAAAATG	AGCCAGAAACGACATCATTTG	intron	Heatshock TF	1.77557	1.47074	1.90766	1.91455	1.48784	1.87938	3.79571	2.96483	3.93061	3.45701	3.64346	3.43128	3.50998	3.28251	2.68329	2.72123	2.28176	2.40986	2.71163	3.13702	3.02448	2.10519	2.88868	3.06621	3.03474	3.12363	2.71347	-0.0147349	-0.0103111	0.648829	1.37184	1.73127	1.4343	0.0578912	0.182716	0.0987587	0.0201907	0.098988
			N540392	AT3G51920	51	3	Col-0	CTCCGTCTCTGTCGAACACTC	TCTGCATTGCTTTGGAGAGAC	promoter	calmodulin in salt and drouhgt stress	-2.53322	-1.8706	-2.24571	-2.18413	-2.09744	-2.87812	-7.22082	-8.06981	-9.16621	-10.3825	-9.60271	-9.32138	-11.4056	-9.00209	-9.04422	-8.83698	-8.23034	-8.02504	-8.15089	-6.77026	-6.70189	-7.20273	-6.2975	-6.33288	-5.03145	-5.50214	-4.80473	-3.8604	-3.01439	-1.92493	-1.95742	-2.29463	-1.78406	0.145338	0.139135	0.195996	0.174496	0.254965
			N534687	AT3G53970	52	3	Col-0	ATTTTTCGTGCAATTACCTGC	ACCATCAGCTATGGCATCAAC	5'UTR	DNA endoreduplication, fruit, molecular function unknown, proteasomal ubiquitin-dependent protein catabolic process, proteasome assembly, regulation of unidimensional cell growth, response to misfolded protein, vascular leaf	-1.60425	-1.45687	-0.823426	-1.61315	-1.78829	-1.67731	-3.52771	-4.03836	-4.28493	-3.03279	-3.98256	-3.71457	-4.69774	-2.95817	-3.14265	-2.93577	-2.63062	-2.64574	-2.41257	-2.2808	-2.38181	-1.47969	-1.89332	-2.05413	-1.00943	-1.53178	-1.24173	-0.400615	-0.731902	-0.380156	-0.634376	-0.959215	-0.02462	0.334844	0.245901	0.62354	0.304682	0.316414
			N696174	AT4G01120	56	4	Col-0	AGTGGTTAAGGGAAGCACGTC	ACAAAGATCACCAAGCACTGG	intron	bZIP, stress	2.19239	1.41845	2.64389	1.34886	1.48191	1.94642	4.45779	5.97963	5.00731	8.24792	6.97486	5.82984	5.64748	5.94631	4.91555	5.95538	5.84882	6.70315	5.60193	6.56397	5.88206	6.52849	6.85021	6.72396	5.9957	5.54852	6.2116	3.6915	2.89659	1.1112	-0.12621	0.335656	-0.735604	0.0485135	0.134648	0.0177637	0.110239	0.106765
			N696392	AT4G01120	56	4	Col-0	ACTCATTGCTGTGGGCATAAC	TTATATGTGGGCGTCTCCATC	intron	bZIP, stress	-0.351133	0.271511	0.471957	0.642967	0.416905	0.408127	1.80086	2.69977	2.2678	4.46841	2.59112	3.14855	3.8888	3.75881	4.18655	4.90921	4.31011	4.54344	4.35124	4.40194	4.03885	4.2847	4.21787	4.46032	3.4553	4.30561	3.33803	-0.107635	-0.422147	-0.667382	-0.55874	-0.669761	-0.453395	0.75194	0.801907	0.665158	0.407731	0.662051
			N600535	AT5G03435	58	5	Col-0	GAGCCGTCCAAATAGAAAAGC	AAAATGGGAGAGCTTCAGCTC	exon/3'UTR	calcium binding membrane protein	-1.53307	-0.953638	-0.418318	-1.17885	-1.34003	-1.3069	-2.78757	-3.5165	-2.93576	-0.956284	-2.10271	-1.69655	-2.44193	-0.635553	-0.332858	-0.875912	-0.093633	-0.0560538	-0.454933	-0.18498	0	-0.0184213	-0.208107	0.0270636	1.24888	-0.667735	0.493697	-0.307256	-0.768821	-0.356745	-0.421489	-0.877572	0.0142725	0.3635	0.441039	0.806822	0.447042	0.452526
			N572480	AT5G12250	70	5	Col-0	CTTCGATTTCTCCTCCGATTC	TCTCCACTTTTTCATGGTTGG	exon	Tub6; GTP binding, GTP catabolic process, GTPase activity, Golgi organization, acetyl-CoA metabolic process, anthocyanin accumulation in tissues in response to UV light, brassinosteroid biosynthetic process, cell tip growth, cell wall organization, cysteine biosynthetic process, cytoplasm, cytoskeleton organization, gibberellic acid mediated signaling pathway, gluconeogenesis, glycolysis, hyperos…	-2.56908	-2.54325	-2.11935	-2.02817	-2.32258	-2.58667	-4.80451	-5.38576	-5.4966	-3.7598	-5.26542	-5.97606	-6.10482	-4.20059	-4.25107	-4.93558	-4.33317	-4.031	-3.60114	-3.95454	-4.13503	-3.74233	-3.33286	-3.24763	-2.09188	-3.74164	-2.72645	-1.61232	-1.81995	-1.30677	-0.651335	-1.70761	-0.823769	0.141684	0.0595174	0.227757	0.209692	0.207077
			N626440	AT5G12250	70	5	Col-0	ATGTCACTCACTTGGTGGAGG	TTCATACTCGCCTTCGTCATC	coding_region	Encodes a beta-tubulin. Expression of TUB6 has been shown to decrease in response to cold treatment.	-2.77048	-2.8059	-2.27873	-2.32154	-3.01508	-3.09471	-5.32746	-7.23173	-6.50193	-6.46956	-7.38372	-7.57663	-8.05539	-6.06147	-6.0913	-6.17518	-5.51966	-5.3111	-4.56355	-4.17592	-3.89321	-3.79939	-4.34311	-3.46414	-1.69811	-3.07158	-2.23486	-2.71803	-2.14661	-1.82832	-1.4252	-2.24428	-1.30593	0.121379	0.045774	0.206566	0.159871	0.115309
			N866141*	AT5G12290	70	5	Col-3***	CAAATTCGAGAGAACGTCAGC	GCAAAGATGAAACTTCCCATG	3'UTR	DGS1, mitochondrial outer membrane protein, involved in galactoglycerolipid biosynthesis	16.5517	18.3236	18.6226	17.3778	18.2031	19.2739	22.3311	24.2362	25.6751	24.1284	21.9004	24.6399	23.518	23.8865	23.6695	22.011	21.279	21.826	18.7331	19.6627	18.7516	16.973	17.0509	17.0978	13.984	14.1986	13.8145	8.32377	8.02497	6.28578	5.37442	6.23352	6.02067	8.36751e-09	7.47249e-09	1.1042e-09	5.41239e-09	2.22456e-10
			N619061	AT5G12300	70	5	Col-0	GTGTTGCTTGACCCTCAAGTC	GAGATTGGAGATTTTCCCGAG	exon	Calcium-dependent lipid-binding (CaLB domain) family protein	-2.73763	-2.64085	-2.32643	-2.53128	-2.62909	-2.70191	-7.75819	-8.30309	-8.42997	-8.19672	-8.48837	-7.77906	-8.91404	-6.12787	-6.34332	-7.53285	-6.72285	-6.7358	-6.85243	-5.82686	-6.28476	-5.5356	-5.69128	-5.30447	-3.92633	-4.75427	-4.54025	-2.52107	-1.87257	-1.53846	-1.37162	-1.98533	-1.26311	0.114809	0.0475369	0.180795	0.124761	0.15679
			N653432*	AT5G12300	70	5	Col-0	CTCATGACTTCCCTTTGAGGT	AACATTGATGTCAGGGAACTCA	exon	Calcium-dependent lipid-binding (CaLB domain) family protein	-2.5011	-2.43251	-2.01526	-2.30419	-2.20377	-2.80029	-4.93535	-4.66736	-4.28493	-3.74317	-4.14535	-3.90013	-4.93746	-2.45684	-2.30718	-3.42968	-2.60112	-2.16181	-1.87849	-1.7758	-1.76863	-0.412637	-1.61781	-1.50474	0.427673	-0.924145	0.0141056	0.434885	-0.388216	-0.544036	-1.10444	-1.63142	-0.75644	0.147889	0.0627933	0.244942	0.157032	0.229666
			N632145	AT5G12310	70	5	Col-0	ATTGTCATTGTCTGAAACCCG	TGATTTGTGGTTGATTCCCTC	3'UTR	RING/U-box superfamily protein meiotic DNA double-strand break formation, meiotic chromosome segregation, nucleus, reciprocal meiotic recombination, regulation of chromosome organization, sister chromatid cohesion, zinc ion binding	-0.0890641	0.340376	0.327315	-0.35004	0.202462	-0.292217	-2.31402	-1.90945	-2.53267	0.464481	-0.618217	-0.350877	-0.601549	1.91235	2.05991	1.25742	1.73783	2.95217	2.02256	2.53607	2.60475	3.35268	3.25914	3.88814	4.12579	3.11432	3.86494	3.61144	3.00069	2.29654	0.635805	0.0704935	0.91201	0.962139	0.816848	0.855533	0.835564	0.91637
			N661124	AT5G12310	70	5	Col-0	CTAATCGAAGACTTGAACCTTGC	GTTGAGGAGAGAAGCAAGTGGA	exon	RING/U-box superfamily protein	-3.16105	-3.13967	-3.00895	-3.02307	-2.78931	-3.66373	-7.02771	-7.53413	-7.79496	-8.76269	-8.22674	-9.06111	-9.8372	-7.50332	-7.68426	-7.92214	-7.30337	-7.06278	-7.05146	-6.29856	-6.9429	-5.89481	-5.62794	-5.53	-4.68104	-5.4042	-4.22287	-3.78161	-3.022	-2.09588	-1.95742	-2.53201	-1.62706	0.0880632	0.0266115	0.10695	0.0793697	0.14502
			N562207	AT5G12420	70	5	Col-0	TCCGTTTCATGGATGGAATAG	TGGGGACAAATGTGAACCTAC	intron	O-acyltransferase (WSD1-like) family protein	-2.1025	-2.23482	-1.90225	-1.78021	-1.89535	-2.45595	-6.56045	-6.45153	-7.04859	-5.35861	-6.3939	-5.91093	-6.62597	-4.28287	-4.6505	-5.17372	-4.57725	-3.69535	-4.58203	-4.2328	-4.41602	-4.04255	-3.43241	-3.55074	-2.21698	-3.34535	-2.39884	-2.06334	-1.58712	-1.42586	-1.5345	-1.79003	-1.56819	0.224236	0.0938182	0.281714	0.270229	0.301171
			N663897	AT5G64200	89	5	Col-0	ACCGGTGTTTGTAAATTGCAG	GGCTTCTTCTGGGACTACGAC	exon	splicing, stress	0.798529	0.559628	0.542595	-0.725854	0.831798	0.444947	0.721978	2.52514	2.66192	4.32958	2.20093	3.74029	3.60981	3.22013	3.99265	3.55999	3.74803	4.24539	3.47289	3.42084	3.98941	4.01688	4.74509	4.29604	3.67207	4.66771	4.30793	0.885854	0.092686	-1.0035	-0.660939	-0.465751	-1.03221	0.501611	0.623194	0.643786	0.3964	0.438117
			N525059	AT5G64280	89	5	Col-0	CGTTCAATCTCACTCTCAGCC	GGAGCTTCTGGTGTGTGTTTC	exon	DiT2.2: dicarboxylate transporter 2.2 (DiT2.2); FUNCTIONS IN: oxoglutarate:malate antiporter activity; INVOLVED IN: malate transport, sodium ion transport, transmembrane transport; LOCATED IN: chloroplast, membrane	-2.80004	-2.65845	-2.58807	-2.9041	-3.02709	-3.35793	-8.94962	-9.16407	-9.48371	-7.64344	-10.0567	-9.96964	-13.0465	-10.2291	-9.18402	-11.9489	-10.073	-7.99187	-10.2943	-8.17564	-6.41129	-9.37137	-7.97367	-5.682	-6.36792	-6.75748	-4.55567	-3.81706	-2.92989	-1.47269	-0.926918	-1.10272	0.185185	0.109894	0.0562677	0.14828	0.0877515	0.111705
			N543167**	AT5G65010	90	5	Col-0	TTGCATCGACAACTCTCAAG	CCCAGTATTTCATCAGAACC	intron	asparagine synthetase (ASN2)	1.1982	1.86517	2.07318	1.78803	3.0509	3.48068	4.88777	7.49483	7.19298	7.96857	5.68776	5.32794	8.20886	6.75819	5.78352	7.84778	7.787	7.85889	9.75807	9.4363	7.56667	9.76454	9.81485	8.78661	10.7279	9.37738	7.99278	7.02832	5.38713	3.18876	1.60391	1.26217	0.764445	0.302962	0.0661483	0.0673801	0.0672951	0.0143913
			* we thank Roxanne van Rooijen for homozygote seeds of this mutant
			**kind donation of Dr. Akira Suzuki
			***compared to Col-0
[truncated: 28 more columns]
