# Supplementary material for: Natural variation of photosynthetic efficiency in Arabidopsis thaliana accessions under low temperature conditions
Source: Plant Cell Environ. 2020 Jun 28;43(8):2000–13. doi: 10.1111/pce.13811 (PMC7497054; doi:10.1111/pce.13811)
Supplement: Supplementary file 6 — TABLE S3. List of Arabidopsis thaliana accessions analysed in the GWAS. List of all genotypes of the A. thaliana HapMap population that were evaluated in the GWA study. [file PCE-43-2000-s006.xlsx]

## Sheet: Table S3
	Table S3 List of Arabidopsis thaliana accessions analysed in the GWAS
	List of all genotypes of the A. thaliana HapMap population that were evaluated in the GWA study.
			ABRC-new
			CS22689
			CS28007
			CS28013
			CS28014
			CS28017
			CS28018
			CS28049
			CS28051
			CS28053
			CS28054
			CS28063
			CS28064
			CS28090
			CS28091
			CS28097
			CS28099
			CS28108
			CS28128
			CS28133
			CS28135
			CS28140
			CS28141
			CS28142
			CS28158
			CS28160
			CS28163
			CS28165
			CS28181
			CS28193
			CS28200
			CS28201
			CS28202
			CS28208
			CS28210
			CS28214
			CS28217
			CS28236
			CS28241
			CS28243
			CS28252
			CS28268
			CS28274
			CS28277
			CS28279
			CS28280
			CS28326
			CS28332
			CS28336
			CS28343
			CS28344
			CS28345
			CS28350
			CS28364
			CS28369
			CS28373
			CS28382
			CS28394
			CS28395
			CS28407
			CS28419
			CS28420
			CS28423
			CS28454
			CS28457
			CS28459
			CS28461
			CS28490
			CS28492
			CS28495
			CS28510
			CS28513
			CS28527
			CS28550
			CS28564
			CS28573
			CS28575
			CS28578
			CS28580
			CS28583
			CS28587
			CS28595
			CS28610
			CS28613
			CS28614
			CS28620
			CS28622
			CS28626
			CS28628
			CS28633
			CS28635
			CS28636
			CS28637
			CS28640
			CS28645
			CS28650
			CS28651
			CS28663
			CS28685
			CS28692
			CS28713
			CS28724
			CS28725
			CS28729
			CS28732
			CS28734
			CS28739
			CS28743
			CS28750
			CS28758
			CS28759
			CS28760
			CS28779
			CS28780
			CS28786
			CS28787
			CS28788
			CS28795
			CS28800
			CS28804
			CS28808
			CS28809
			CS28810
			CS28812
			CS28814
			CS28822
			CS28823
			CS28833
			CS28847
			CS28848
			CS76083
			CS76084
			CS76085
			CS76086
			CS76087
			CS76088
			CS76089
			CS76090
			CS76091
			CS76092
			CS76093
			CS76094
			CS76095
			CS76096
			CS76097
			CS76098
			CS76099
			CS76100
			CS76101
			CS76102
			CS76103
			CS76104
			CS76105
			CS76106
			CS76107
			CS76108
			CS76109
			CS76110
			CS76111
			CS76112
			CS76113
			CS76114
			CS76115
			CS76116
			CS76117
			CS76119
			CS76120
			CS76121
			CS76122
			CS76123
			CS76124
			CS76125
			CS76126
			CS76127
			CS76128
			CS76129
			CS76130
			CS76131
			CS76132
			CS76133
			CS76134
			CS76135
			CS76136
			CS76138
			CS76139
			CS76140
			CS76141
			CS76142
			CS76143
			CS76144
			CS76145
			CS76146
			CS76147
			CS76148
			CS76149
			CS76150
			CS76151
			CS76152
			CS76153
			CS76154
			CS76155
			CS76156
			CS76157
			CS76158
			CS76159
			CS76160
			CS76161
			CS76162
			CS76163
			CS76164
			CS76165
			CS76166
			CS76167
			CS76169
			CS76170
			CS76171
			CS76172
			CS76173
			CS76174
			CS76175
			CS76176
			CS76177
			CS76178
			CS76179
			CS76180
			CS76181
			CS76182
			CS76183
			CS76184
			CS76185
			CS76186
			CS76187
			CS76188
			CS76189
			CS76190
			CS76191
			CS76192
			CS76193
			CS76194
			CS76195
			CS76196
			CS76199
			CS76200
			CS76201
			CS76202
			CS76203
			CS76204
			CS76205
			CS76206
			CS76207
			CS76208
			CS76209
			CS76210
			CS76211
			CS76212
			CS76213
			CS76214
			CS76215
			CS76216
			CS76217
			CS76218
			CS76219
			CS76220
			CS76221
			CS76222
			CS76223
			CS76224
			CS76225
			CS76226
			CS76227
			CS76228
			CS76229
			CS76230
			CS76231
			CS76232
			CS76233
			CS76234
			CS76235
			CS76236
			CS76237
			CS76238
			CS76239
			CS76240
			CS76241
			CS76242
			CS76243
			CS76244
			CS76245
			CS76246
			CS76247
			CS76248
			CS76249
			CS76250
			CS76251
			CS76252
			CS76253
			CS76254
			CS76255
			CS76256
			CS76257
			CS76258
			CS76259
			CS76260
			CS76261
			CS76262
			CS76263
			CS76264
			CS76265
			CS76266
			CS76267
			CS76269
			CS76270
			CS76271
			CS76272
			CS76273
			CS76274
			CS76275
			CS76276
			CS76277
			CS76278
			CS76279
			CS76280
			CS76281
			CS76282
			CS76283
			CS76284
			CS76285
			CS76286
			CS76287
			CS76288
			CS76289
			CS76290
			CS76291
			CS76292
			CS76293
			CS76294
			CS76295
			CS76296
			CS76297
			CS76299
			CS76301
			CS76302
			CS76303
			CS76304
			CS76305
			CS76306
			CS76307
			CS76308
